# Supplementary material for: Divergent Expression Patterns and Function of Two cxcr4 Paralogs in Hermaphroditic Epinephelus coioides
Source: Int J Mol Sci. 2018 Sep 27;19(10):2943. doi: 10.3390/ijms19102943 (PMC6213054; doi:10.3390/ijms19102943)
Supplement: Supplementary file 1 [file ijms-19-02943-s001.zip]

Archive with 9 entries (8 files):
- Supplementary Files/
- Supplementary Files/Figure Legends.docx
- Supplementary Files/Figure S1.tif
- Supplementary Files/Figure S2.tif
- Supplementary Files/Figure S3.tif
- Supplementary Files/Figure S4.tif
- Supplementary Files/Figure S5.tif
- Supplementary Files/Figure S6.tif
- Supplementary Files/Table S1.xlsx
