# Supplementary material for: Divergent Expression Patterns and Function of Two cxcr4 Paralogs in Hermaphroditic Epinephelus coioides
Source: Int J Mol Sci. 2018 Sep 27;19(10):2943. doi: 10.3390/ijms19102943 (PMC6213054; doi:10.3390/ijms19102943)
Supplement: Supplementary file 1 [file ijms-19-02943-s001.zip › Supplementary Files/Table S1.xlsx]

## Sheet: Table S1
Primer name	Purpose	Sequence(5′ to 3′)
Eccxcr4a-5′ RACE-R1	RACE	CAGATCTCAACTTACGTCTAACTTTACCAT
Eccxcr4a-5′ RACE-R2	RACE	TCTTTCAACAGCCTCAAGCAAAAACAG
Eccxcr4a-5′ RACE-R3	RACE	CGAAAACGGGTTCACTATATAACCAAC
Eccxcr4a-3′ RACE-F1	RACE	GTGGATGCAGCCAGCAACTGG
Eccxcr4a-3′ RACE-F2	RACE	GCAGCGTACTGATCCTGGCCT
Eccxcr4a-3′ RACE-F3	RACE	CATGCCACCAACAGCCAAGCC
Eccxcr4b-5′ RACE-R1	RACE	AGGGCTCTGCGTGCTGAACTCTTG
Eccxcr4b-5′ RACE-R2	RACE	CGTAGATCAAGTCCGGCACTGCCA
Eccxcr4b-5′ RACE-R3	RACE	CAGAGCTGCATCCACGGCCCAG
Eccxcr4b-3′ RACE-F1	RACE	GTCATAGTGCTGGGCTGCCAG
Eccxcr4b-3′ RACE-F2	RACE	TGGCAGTGCCGGACTTGATCTACG
Eccxcr4b-3′ RACE-F3	RACE	GCATCTCTGTGGACGCTCTGC
Eccxcr4a -F	RT-qPCR	CACTGGTCCGAGCATTAGAGTATG
Eccxcr4a -R	RT-qPCR	AACTAATCCATTGCCAAAGACTCCCAG
Eccxcr4b -F	RT-qPCR	CTGGGCCGTGGATGCAGCTCT
Eccxcr4b -R	RT-qPCR	CGTAGATCAAGTCCGGCACTGCCA
β-actin-F	RT-qPCR	GAAATCGCCGCACTGAGTTGTTG
β-actin-R	RT-qPCR	ACCATCACTCCCTGATGCCT
EcEF1α-F	RT-qPCR	ACCGCTCACATTGCTTGCA
EcEF1α-R	RT-qPCR	CAGCGAAGCGACCCAGTGGA
Eccxcr4a -probe-F	WISH	TAGAGTATGGACAGATTGTTGAACATGAC
Eccxcr4a -probe-R	WISH	ACACCAGGTCAGGTACAGTGAG
Eccxcr4b -probe-F	WISH	CGACTATGACCTCAATGACACCGG
Eccxcr4b -probe-R	WISH	GCAGAGCGTCCACAGAGATGC
Eccxcl12a-5' RACE-R1	RACE	GTTGCTCTGTTTGGATTTCTTCATCTTG
Eccxcl12a-5' RACE-R2	RACE	GTTTGTCTTCAGCTTGGCAATCACTTGG
Eccxcl12a-5' RACE-R3	RACE	AGCGGCAGTGGCATCTCTCCA
Eccxcl12a-3' RACE-F1	RACE	ATGGATATGAAGCTGCTGGCAGTCG
Eccxcl12a-3' RACE-F2	RACE	TGGAGAGATGCCACTGCCGCT
Eccxcl12a-3' RACE-F3	RACE	CCAAGTGATTGCCAAGCTGAAGACAAAC
Eccxcl12b-5' RACE-R1	RACE	CGTTCTTTAGGTACTGCTGCAGCCA
Eccxcl12b-5' RACE-R2	RACE	AAGGGGCAGTTGGGCGTGTG
Eccxcl12b-5' RACE-R3	RACE	CACCAGCACCGCTCCACCAG
Eccxcl12b-3' RACE-F1	RACE	AACGCAAAGCCCATCAGTCTGGT
Eccxcl12b-3' RACE-F2	RACE	CACACACCCAACTGCCCCTTCC
Eccxcl12b-3' RACE-F3	RACE	CAGCAGTACCTAAAGAACGCCATC
